# Supplementary material for: It Is High Time for Personalized Dietary Counseling in Celiac Disease: A Systematic Review and Meta-Analysis on Body Composition
Source: Nutrients. 2021 Aug 25;13(9):2947. doi: 10.3390/nu13092947 (PMC8466091; doi:10.3390/nu13092947)
Supplement: Supplementary file 1 [file nutrients-13-02947-s001.zip]

Archive with 1 entries (1 files):
- nutrients-1279022-supplementary.pdf
